# Supplementary material for: Taxonomic and functional diversity of land snails reflects habitat complexity in riparian forests
Source: Sci Rep. 2023 Jun 17;13:9808. doi: 10.1038/s41598-023-36896-6 (PMC10276844; doi:10.1038/s41598-023-36896-6)
Supplement: Supplementary file 2 — Supplementary Information 2. [file 41598_2023_36896_MOESM2_ESM.xlsx]

## Sheet: Sheet1
Appendix B. The matrix of species and sites. Nomenclature follows Fauna Europaea, omitting subgeneric and subspecific ranks. The species marked by * are accidentally present in the samples, carried by wather from the neighboring slopes and were not used in the analyses.
	1	2	3	4	5	6	7	8	9	10	11	12	15	13	14	16	17	18	19	20	21	22	23	24	25	26	27	28	29	30	31	32	33	34	35	36	37	38	39	40	41	42	43	44	45	46	47	48
Species	Bârghiș 1	Bârghiș 2	Richiș 1	Richiș 2	Biertan 1	Biertan 2	Valchid 1	Valchid 2	Copșa Mare	Laslea	Roandola 1	Roandola 2	Mălâncrav 1	Mălâncrav 2	Iacobeni	Hoghilag	Daneș	Criș	Stejăreni	Saschiz	Meșendorf	Bunești	Sighișoara	Șaeș	Apold	Retiș	Netuș	Ucea	Cincșor	Dacia	Jibert	Lovnic	Bărcut	Ighiș	Hosman	Cașolt	Cornățel	Fofeldea	Nocrich	Marpod	Chirpăr	Poienița	Șapartoc	Șercaia	Crihalma	Ticușu Nou	Ticușu Vechi	Felmer
Platyla polita (W. Hartmann, 1840)																	1																										1
Pomatias rivularis (Eichwald, 1829)																																											1
Carychium minimum O.F. Muller, 1774																									3	2	5										10											8
Carychium tridentatum (Risso, 1826)	29	35	173	23	66	715	37		407	38	89	85	16	4	8	3	13	60	135	8	30	75	1	5				45	35	5	2	1		78			22	14					285		1	12	2
Succinea putris (Linnaeus, 1758)	1	2		2			24	4		2		13		5	3	7				5			1	14			15	18	15	3	4	9			1	6			2	18	8	5		23	42	7	31	12
Succinella oblonga (Draparnaud, 1801)			1	4				2											3		5				4		6	3		2	1	1		2			2							2
Cochlicopa lubrica (O.F. Muller, 1774)	1	5	2	6	2		7	8	2		3	12	14		2	5	4		15	24	2	8		4	27	2	4	29	6	1		14	2	27			4	1					31	8	1		10
Cochlicopa lubricella (Rossmassler, 1834)																																											4
Sphyradium doliolum (Bruguiere, 1792)													1				1	6																									3
Vallonia costata (O.F. Muller, 1774)	7		39	40	27	11		11	15	19	1	29	4				2	1	2	8	34	17			1		2	7		7		9			28		21				6		7			1	7
Vallonia pulchella (O.F. Muller, 1774)										8					1					4						2		33			2				1		5		2				1
Acanthinula aculeata (O.F. Muller, 1774)		2	23			1	5		6			1			9		2	5	8		5	15			1																1		9
Pupilla muscorum (Linnaeus, 1758)	3			2		2				22							1		2			1			2							7											5
Granaria frumentum (Draparnaud, 1801)*					2								3					1	4			1																					4
Columella edentula (Draparnaud, 1805)	6	8			3	6	6		14	3	6	3	4	1	2			3	6		3	1						5						6									1
Truncatellina cylindrica (A. Ferussac, 1807)	7		20	1		6			36	10	4		3	3	33			215	12		24			1	2			2										5			3		2	1		1	2
Vertigo alpestris Alder, 1838																																1
Vertigo angustior Jeffreys, 1830			3				1		42		3	3						7			3	2						1	1					4									4			3
Vertigo antivertigo (Draparnaud, 1801)										2	2																																2
Vertigo pusilla O.F. Muller, 1774	1	2	1	4	5	22	3		26	4	7	21	4				2	27	16		8	5			2	4					2	8		1			1	1			1		7			2	3
Vertigo pygmaea (Draparnaud, 1801)	1			1		11			4	3		1							1	2	28	4			1			1	2	1	1	1		2	1		3						1
Merdigera obscura (O.F. Muller, 1774)															4		2		2			4			1							1											2
Chondrula tridens (O.F. Muller, 1774)*					2								3				2					3			2					3													1
Mastus transsylvanicusM. von Kimakowicz, 1883																		1	1
Cochlodina laminata (Montagu, 1803)		3	7	3	4	13	24	23	7	2	10	15	7	8	6	2	2	3			1	6	2	1	8	1	11		2				4			13	6	10	4		5	2				16	5
Cochlodina orthostoma(Menke, 1828)																	8
Ruthenica filograna(Rossmassler, 1836)																	4																						1				7
Macrogastra borealis(O. Boettger, 1878)							6	2			5	16		2	13		3	3	2				8					1													5	5	14				23
Macrogastra tumida(Rossmassler, 1836)																																											4
Clausilia cruciata (S. Studer, 1820)	5	6		3	1	5			1	2	2	8	25	2	4		11	15	14	8	1	4	2		19	4	5	1	2	14	14	32			1	3	3		2	1	5	2				2	2
Clausilia dubia Draparnaud, 1805										1
Laciniaria plicata(Draparnaud, 1801)	20	24	20	48	10	17	11	18	5	10	8	22	78	15	41	2	70	25	39	35	4	6	4	38	18	5	12		12	21			11	1	1		10	6	5	3	6		53			4	6	5
Balea fallax(Rossmassler, 1836)		2							1	5	6	35	5	1					28																	8			2				33
Balea stabilis(Pfeiffer, 1847)					6												4
Bulgarica cana (Held, 1836)					2		8	12			6	19		6			14	9	31	2	6	8	3	37	4			7	8		2	4	13			17		9		5	11		1			1	12
Vestia elata(Rossmassler, 1836)																																											4
Vestia gulo(E.A. Bielz, 1859)																	48																										43
Cecilioides acicula (O.F. Muller, 1774)*	5		3	2					1	14			1						1		2		1			2					1	1		1				1			1		1
Punctum pygmaeum(Draparnaud, 1801)	2	7	10	1	33	2	3		206	2	4	42	7		3		2		21	1	5	26						2	3		1	1		4			12				3		27	1		1
Discus perspectivus(Megerle von Muhlfeld, 1816)					4								1				5																										8
Discus ruderatus (W. Hartmann, 1821)													1													24	7				5	18	5				3		2		4						2
Vitrea contracta (Westerlund, 1871)					12								1		5	1																						2
Vitrea crystallina (O.F. Muller, 1774)				9		5	1		3	9	11	3		1			6		6	13		45						6				1		4	4		5						29
Vitrea diaphana (S. Studer, 1820)											3	5					7					13																									3	2
Vitrea transsylvanica (Clessin, 1877)	5	10	8	10	4	7	2		3	6	8		2		4		5	5	2		6	10			1																		33		1
Euconulus fulvus (O.F. Muller, 1774)	4	6	13	3					3	2	1		1							1	1	2			2		5		3					6	1				1				13
Zonitoides nitidus (O.F. Muller, 1774)	1	5	5					6		10	18	36							2	4					51		1	9	7					3			3		2		2		5				5
Oxychilus draparnaudi(H. Beck, 1837)				1	1		1			1							9		13		2			2						6		2	1			1	1		1				38				5	1
Oxychilus glaber (Rossmassler, 1835)																						2
Cellariopsis deubeli (A.J. Wagner, 1914)																		5								3
Aegopinella epipedostoma (Fagot, 1879)	17	22	102	27	4	21	115	43	38	22	27	32	104	25	2		40	27	40		21	32	15				18		2	3	8	14	2					17		3	4	2	56		4	7	6
Aegopinella minor (Stabile, 1864)	1									3										1														33
Aegopinella pura (Alder, 1830)			2			9							1		7						6																						3				1
Nesovitrea hammonis(Ström, 1765)																					1	15				1	3	2						3			2							1	2
Vitrina pellucida (O.F. Muller, 1774)																		1																				2
Fruticicola fruticum (O.F. Muller, 1774)	18	17	40	52	76	30	6	22	30	25	8	13	27	6	38	52	10	6	25	28	3	6	9	14	3	14	42	9	22	45	24		33	34	17	30	24	11	28	29	4	6	5	7	68	28	40	55
Euomphalia strigella (Draparnaud, 1801)	19	8	18	4	18	12	8	20	24	23	11	40		31	11	8	2	8	40	9		2	15		9	2	5	3	2	4	12	18	3	4		4		10	11	12	4	5	28	2		5		4
Trochulus bielzi (Bielz, 1860)																	14	2																									24
Trochulus hispidus (Linnaeus, 1758)	2										2						1	1		6							1				1	13					4								3
Pseudotrichia rubiginosa (Rossmassler, 1838)				6	1			2					2												15			2																			1
Monacha cartusiana (O.F. Muller, 1774)*	1
Monachoides incarnatus(O.F. Muller, 1774)																																					15	9		20
Monachoides vicinus (Rossmassler, 1842)		5				3	75	32	35	47	23	83	41	15		15	9	4	13	8			13	21	28						1	1			1			2				8	51
Perforatella bidentata (Gmelin, 1791)	2	4	4	4	1	2	3		2	7	17	14	22	1	1		1			28			1		9			35							1
Lozekia transsylvanica (Westerlund, 1876)		13				6			1												11						34	1								4		22			7	1					3
Faustina faustina (Rossmassler, 1835)				1	19	17	41	15	8	40	28	28	30	3	16	17	29	2	12	3			6	25	10																1		47
Drobacia banatica (Rossmassler, 1838)																												3														3
Isognomostoma isognomostomos (Schroter, 1784)												2	2				2					3			1																		3
Caucasotahea vindobonensis (C. Pfeiffer, 1828)	2					1	2						1	4		18				2	1		11		4	4	3	2		1		5		1	21	10	8	5		5	4	1		4	2	5	4	13
Helix lutescens Rossmassler, 1837	2			2		3			2						1	3		2		1	2		1		3	7	12	10		4			2	6	0	7	6	3	2	7		7		5	3	8	3	3
Helix pomatia Linnaeus, 1758	22	14	12	5	37	20	15	26	20	17	12	25	6		1	40	14	45	18	3	1		5					7	5	20	16	45	1	12	16	18	25	7			5	1	3			4	11	6
